# Supplementary material for: Proline concentrations in seedlings of woody plants change with drought stress duration and are mediated by seed characteristics: a meta-analysis
Source: Sci Rep. 2023 Sep 13;13:15157. doi: 10.1038/s41598-023-40694-5 (PMC10500006; doi:10.1038/s41598-023-40694-5)
Supplement: Supplementary file 1 — Supplementary Information 1. [file 41598_2023_40694_MOESM1_ESM.xlsx]

## Sheet: database_1
Reference in short	Authors	Publication title	Journal title	Year	Volume & Pages	Plant life form	Tree species	Family	Seed mass (mg)	Drougth day	Part plant	Control [Mean value of proline concentration]	SD_control	N_control	Experiment [Mean value of proline concentration]	SD_experiment	N_experiment
Sigala et al. 2020	Sigala JA, Uscola M, Oliet JA, Jacobs DF	Drought tolerance and acclimation in Pinus ponderosa seedlings: the influence of nitrogen form	Tree Physiology	2020	40: 1165-1177	conifer	Pinus ponderosa	Pinaceae	36.6	60	needle	46.43	2.63	36	87.71	1.744	36
Robakowski et al. 2020	Robakowski P, Wyka TP, Kowalkowski W, Barzdajn W, Pers-Kamczyc E, Jankowski A, Politycka B.	Practical implications of different phenotypic and molecular responses of evergreen conifer and broadleaf deciduous forest tree species to regulated water deficit in a container nursery	Forests	2020	11: 1011	deciduous	Fagus sylvatica	Fagaceae	234	43	leaf	46.19	11.16	16	90.51	45.68	16
Robakowski et al. 2020	Robakowski P, Wyka TP, Kowalkowski W, Barzdajn W, Pers-Kamczyc E, Jankowski A, Politycka B.	Practical implications of different phenotypic and molecular responses of evergreen conifer and broadleaf deciduous forest tree species to regulated water deficit in a container nursery	Forests	2020	11: 1011	deciduous	Quercus petraea	Fagaceae	2342.2	43	leaf	47.73	19.08	16	74.83	5.44	16
Robakowski et al. 2020	Robakowski P, Wyka TP, Kowalkowski W, Barzdajn W, Pers-Kamczyc E, Jankowski A, Politycka B.	Practical implications of different phenotypic and molecular responses of evergreen conifer and broadleaf deciduous forest tree species to regulated water deficit in a container nursery	Forests	2020	11: 1011	conifer	Abies alba	Pinaceae	60.2	43	leaf	57.27	10.24	16	53.18	4.76	16
Robakowski et al. 2020	Robakowski P, Wyka TP, Kowalkowski W, Barzdajn W, Pers-Kamczyc E, Jankowski A, Politycka B.	Practical implications of different phenotypic and molecular responses of evergreen conifer and broadleaf deciduous forest tree species to regulated water deficit in a container nursery	Forests	2020	11: 1011	conifer	Pinus sylvestris	Pinaceae	6	43	leaf	48.75	12.96	16	47.89	22.52	16
Aalipour et al. 2020	Aalipour H, Nikbakht A, Etemadi, N, Rejali F, Soleimani M.	Biochemical response and interactions between arbuscular mycorrhizal fungi and plant growth promoting rhizobacteria during establishment and stimulating growth of Arizona cypress (Cupressus arizonica G.) under drought stress	Scientia Horticulturae	2020	261: 108923	conifer	Cupressus arizonica	Cupressaceae	7.88	150	leaf	0.241	0.03	9	0.436	0.06	9
Zhang et al. 2020	Zhang S, Shao L, Sun Z, Huang Y, Liu N	An atmospheric pollutant (inorganic nitrogen) alters the response of evergreen broad-leaved tree species to extreme drought	Ecotoxicology and Environmental Safety	2020	187: 109750	deciduous	Schima superba	Theaceae	4.2	0	leaf	99.99	3.33	6	86.48	3.3	6
Zhang et al. 2020	Zhang S, Shao L, Sun Z, Huang Y, Liu N	An atmospheric pollutant (inorganic nitrogen) alters the response of evergreen broad-leaved tree species to extreme drought	Ecotoxicology and Environmental Safety	2020	187: 109750	deciduous	Schima superba	Theaceae	4.2	1	leaf	89.18	9.94	6	108.11	9.94	6
Zhang et al. 2020	Zhang S, Shao L, Sun Z, Huang Y, Liu N	An atmospheric pollutant (inorganic nitrogen) alters the response of evergreen broad-leaved tree species to extreme drought	Ecotoxicology and Environmental Safety	2020	187: 109750	deciduous	Schima superba	Theaceae	4.2	2	leaf	95.94	6.61	6	144.59	3.3	6
Zhang et al. 2020	Zhang S, Shao L, Sun Z, Huang Y, Liu N	An atmospheric pollutant (inorganic nitrogen) alters the response of evergreen broad-leaved tree species to extreme drought	Ecotoxicology and Environmental Safety	2020	187: 109750	deciduous	Schima superba	Theaceae	4.2	4	leaf	114.86	2.47	6	182.43	13.25	6
Zhang et al. 2020	Zhang S, Shao L, Sun Z, Huang Y, Liu N	An atmospheric pollutant (inorganic nitrogen) alters the response of evergreen broad-leaved tree species to extreme drought	Ecotoxicology and Environmental Safety	2020	187: 109750	deciduous	Schima superba	Theaceae	4.2	6	leaf	132.43	6.61	6	198.64	3.3	6
Zhang et al. 2020	Zhang S, Shao L, Sun Z, Huang Y, Liu N	An atmospheric pollutant (inorganic nitrogen) alters the response of evergreen broad-leaved tree species to extreme drought	Ecotoxicology and Environmental Safety	2020	187: 109750	deciduous	Schima superba	Theaceae	4.2	8	leaf	143.24	3.3	6	224.32	6.61	6
Zhang et al. 2020	Zhang S, Shao L, Sun Z, Huang Y, Liu N	An atmospheric pollutant (inorganic nitrogen) alters the response of evergreen broad-leaved tree species to extreme drought	Ecotoxicology and Environmental Safety	2020	187: 109750	deciduous	Schima superba	Theaceae	4.2	10	leaf	105.4	3.3	6	175.67	9.8	6
Zhang et al. 2020	Zhang S, Shao L, Sun Z, Huang Y, Liu N	An atmospheric pollutant (inorganic nitrogen) alters the response of evergreen broad-leaved tree species to extreme drought	Ecotoxicology and Environmental Safety	2020	187: 109750	deciduous	Schima superba	Theaceae	4.2	12	leaf	159.46	3.3	6	175.67	6.63	6
Zhang et al. 2020	Zhang S, Shao L, Sun Z, Huang Y, Liu N	An atmospheric pollutant (inorganic nitrogen) alters the response of evergreen broad-leaved tree species to extreme drought	Ecotoxicology and Environmental Safety	2020	187: 109750	deciduous	Castanopsis fissa	Fagaceae	1155	0	leaf	56.25	6.56	6	72.32	6.54	6
Zhang et al. 2020	Zhang S, Shao L, Sun Z, Huang Y, Liu N	An atmospheric pollutant (inorganic nitrogen) alters the response of evergreen broad-leaved tree species to extreme drought	Ecotoxicology and Environmental Safety	2020	187: 109750	deciduous	Castanopsis fissa	Fagaceae	1155	1	leaf	85.71	3.28	6	140.65	16.33	6
Zhang et al. 2020	Zhang S, Shao L, Sun Z, Huang Y, Liu N	An atmospheric pollutant (inorganic nitrogen) alters the response of evergreen broad-leaved tree species to extreme drought	Ecotoxicology and Environmental Safety	2020	187: 109750	deciduous	Castanopsis fissa	Fagaceae	1155	2	leaf	124.55	3.15	6	136.6	16.41	6
Zhang et al. 2020	Zhang S, Shao L, Sun Z, Huang Y, Liu N	An atmospheric pollutant (inorganic nitrogen) alters the response of evergreen broad-leaved tree species to extreme drought	Ecotoxicology and Environmental Safety	2020	187: 109750	deciduous	Castanopsis fissa	Fagaceae	1155	4	leaf	116.51	3.28	6	148.66	9.82	6
Zhang et al. 2020	Zhang S, Shao L, Sun Z, Huang Y, Liu N	An atmospheric pollutant (inorganic nitrogen) alters the response of evergreen broad-leaved tree species to extreme drought	Ecotoxicology and Environmental Safety	2020	187: 109750	deciduous	Castanopsis fissa	Fagaceae	1155	6	leaf	116.51	3.28	6	195.53	16.41	6
Zhang et al. 2020	Zhang S, Shao L, Sun Z, Huang Y, Liu N	An atmospheric pollutant (inorganic nitrogen) alters the response of evergreen broad-leaved tree species to extreme drought	Ecotoxicology and Environmental Safety	2020	187: 109750	deciduous	Castanopsis fissa	Fagaceae	1155	8	leaf	145.98	3.28	6	223.66	3.28	6
Zhang et al. 2020	Zhang S, Shao L, Sun Z, Huang Y, Liu N	An atmospheric pollutant (inorganic nitrogen) alters the response of evergreen broad-leaved tree species to extreme drought	Ecotoxicology and Environmental Safety	2020	187: 109750	deciduous	Castanopsis fissa	Fagaceae	1155	10	leaf	112.5	6.54	6	194.19	6.56	6
Zhang et al. 2020	Zhang S, Shao L, Sun Z, Huang Y, Liu N	An atmospheric pollutant (inorganic nitrogen) alters the response of evergreen broad-leaved tree species to extreme drought	Ecotoxicology and Environmental Safety	2020	187: 109750	deciduous	Castanopsis fissa	Fagaceae	1155	12	leaf	97.77	3.25	6	176.78	6.56	6
Zhang et al. 2020	Zhang S, Shao L, Sun Z, Huang Y, Liu N	An atmospheric pollutant (inorganic nitrogen) alters the response of evergreen broad-leaved tree species to extreme drought	Ecotoxicology and Environmental Safety	2020	187: 109750	deciduous	Michelia macclurei	Magnoliaceae	46.5	0	leaf	60.81	9.9	6	75.67	6.6	6
Zhang et al. 2020	Zhang S, Shao L, Sun Z, Huang Y, Liu N	An atmospheric pollutant (inorganic nitrogen) alters the response of evergreen broad-leaved tree species to extreme drought	Ecotoxicology and Environmental Safety	2020	187: 109750	deciduous	Michelia macclurei	Magnoliaceae	46.5	1	leaf	77.02	6.6	6	118.91	3.3	6
Zhang et al. 2020	Zhang S, Shao L, Sun Z, Huang Y, Liu N	An atmospheric pollutant (inorganic nitrogen) alters the response of evergreen broad-leaved tree species to extreme drought	Ecotoxicology and Environmental Safety	2020	187: 109750	deciduous	Michelia macclurei	Magnoliaceae	46.5	2	leaf	131.08	6.6	6	151.35	3.3	6
Zhang et al. 2020	Zhang S, Shao L, Sun Z, Huang Y, Liu N	An atmospheric pollutant (inorganic nitrogen) alters the response of evergreen broad-leaved tree species to extreme drought	Ecotoxicology and Environmental Safety	2020	187: 109750	deciduous	Michelia macclurei	Magnoliaceae	46.5	4	leaf	148.64	2.35	6	191.89	6.6	6
Zhang et al. 2020	Zhang S, Shao L, Sun Z, Huang Y, Liu N	An atmospheric pollutant (inorganic nitrogen) alters the response of evergreen broad-leaved tree species to extreme drought	Ecotoxicology and Environmental Safety	2020	187: 109750	deciduous	Michelia macclurei	Magnoliaceae	46.5	6	leaf	171.62	13.22	6	222.97	2.44	6
Zhang et al. 2020	Zhang S, Shao L, Sun Z, Huang Y, Liu N	An atmospheric pollutant (inorganic nitrogen) alters the response of evergreen broad-leaved tree species to extreme drought	Ecotoxicology and Environmental Safety	2020	187: 109750	deciduous	Michelia macclurei	Magnoliaceae	46.5	8	leaf	121.62	3.3	6	231.08	13.25	6
Zhang et al. 2020	Zhang S, Shao L, Sun Z, Huang Y, Liu N	An atmospheric pollutant (inorganic nitrogen) alters the response of evergreen broad-leaved tree species to extreme drought	Ecotoxicology and Environmental Safety	2020	187: 109750	deciduous	Michelia macclurei	Magnoliaceae	46.5	10	leaf	105.4	3.3	6	216.21	6.6	6
Zhang et al. 2020	Zhang S, Shao L, Sun Z, Huang Y, Liu N	An atmospheric pollutant (inorganic nitrogen) alters the response of evergreen broad-leaved tree species to extreme drought	Ecotoxicology and Environmental Safety	2020	187: 109750	deciduous	Michelia macclurei	Magnoliaceae	46.5	12	leaf	109.45	6.6	6	194.59	13.25	6
Santos et al. 2019	dos Santos JO, de Oliveira LEM, de Souza T, Lopes GM, Coelho VT, Gomes MP.	Physiological mechanisms responsible for tolerance to, and recuperation from, drought conditions in four different rubber clones	Industrial Crops and Products	2019	141: 111714	deciduous	Hevea brasiliensis	Euphorbiaceae	3809	32	leaf	1.74	0.32	4	10.21	1.22	4
Tatari et al. 2019	Tatari M, Jafari A, Shirmardi M, Mohamadi M.	Using morphological and physiological traits to evaluate drought tolerance of pear populations (Pyrus spp.)	International Journal of Fruit Science	2019	20: 837-854	deciduous	Pyrus salicifolia	Rosaceae	52.3181	120	leaf	11.03	1.15	10	80.97	1.29	10
Tatari et al. 2019	Tatari M, Jafari A, Shirmardi M, Mohamadi M.	Using morphological and physiological traits to evaluate drought tolerance of pear populations (Pyrus spp.)	International Journal of Fruit Science	2019	20: 837-854	deciduous	Pyrus communis cv. Spadona	Rosaceae	32	120	leaf	8.59	1.44	10	56.89	1.29	10
Tatari et al. 2019	Tatari M, Jafari A, Shirmardi M, Mohamadi M.	Using morphological and physiological traits to evaluate drought tolerance of pear populations (Pyrus spp.)	International Journal of Fruit Science	2019	20: 837-854	deciduous	Pyrus syriaca	Rosaceae	84.43	120	leaf	9.17	1.14	10	69.07	1.15	10
Galeano et al. 2019	Galeano E, Vasconcelos TS, Novais de Oliveira P, Carrer H.	Physiological and molecular responses to drought stress in teak (Tectona grandis Lf).	PloS one	2019	14: e0221571	deciduous	Tectona grandis	Lamiaceae	696.37	30	leaf	82.08	31.67	5	279.36	123.11	5
Jamnicka et al. 2019	Jamnická G, Fleischer P, Konôpková A, Pšidová E , Kučerová J, Kurjak D, Živčák M, Ditmarová L.	Norway spruce (Picea abies L.) provenances use different physiological strategies to cope with water deficit	Forests	2019	10: 651	conifer	Picea abies	Pinaceae	5.9	8	leaf	1.76	0.06	5	4.89	0.02	5
Lin et al. 2019	Lin J, Zhang R, Hu Y, Song Y, Hänninen H, Wu J.	Interactive effects of drought and shading on Torreya grandis seedlings: physiological and growth responses	Trees	2019	33: 951-961	conifer	Torreya grandis	Taxaceae	9000	120	leaf	11.49	0.83	6	14.2	0.53	6
Plesa et al. 2018	Plesa IM, González-Orenga S, Al Hassan M, Sestras AF, Vicente O, Prohens J, Sestras RE, Boscaiu M.	Effects of drought and salinity on European Larch (Larix decidua Mill.) seedlings.	Forests	2018	9: 320	conifer	Larix decidua	Pinaceae	5.88	30	leaf	8.23	1.83	7	9.56	2.98	7
Tariq et al. 2018	Tariq A, Pan K, Olatunji OA, Graciano C, Li Z, Sun F, Zhang L, Wu X, Chen W, Song D, Huang D, Xue T, Zhang A.	Phosphorous fertilization alleviates drought effects on Alnus cremastogyne by regulating its antioxidant and osmotic potential	Scientific Reports	2018	8: 1-11	deciduous	Alnus cremastogyne	Betulaceae	1.2	90	leaf	0.02	0.006	3	0.04	0.01	3
Jafarania et al. 2018	Jafarnia S, Akbarinia M, Hosseinpour B, Modarres Sanavi SAM, Salami SA.	Effect of drought stress on some growth, morphological, physiological, and biochemical parameters of two different populations of Quercus brantii.	Forest-Biogeosciences and Forestry	2018	11: 212	deciduous	Quercus brantii	Fagaceae	1060	90	leaf	3.97	0.74	4	9.39	0.72	4
Kebbas et al. 2018	Kebbas S, Benseddik T, Makhlouf H, Fatiha AID.	Physiological and biochemical behaviour of Gleditsia triacanthos L. young seedlings under drought stress conditions	Notulae Botanicae Horti Agrobotanici Cluj-Napoca	2018	46: 585-592	deciduous	Gleditsia triacanthos	Fabaceae	168.6	1	leaf	2.84	1	5	2.56	1.21	5
Kebbas et al. 2018	Kebbas S, Benseddik T, Makhlouf H, Fatiha AID.	Physiological and biochemical behaviour of Gleditsia triacanthos L. young seedlings under drought stress conditions	Notulae Botanicae Horti Agrobotanici Cluj-Napoca	2018	46: 585-592	deciduous	Gleditsia triacanthos	Fabaceae	168.6	4	leaf	2.83	1.23	5	7.86	1.63	5
Kebbas et al. 2018	Kebbas S, Benseddik T, Makhlouf H, Fatiha AID.	Physiological and biochemical behaviour of Gleditsia triacanthos L. young seedlings under drought stress conditions	Notulae Botanicae Horti Agrobotanici Cluj-Napoca	2018	46: 585-592	deciduous	Gleditsia triacanthos	Fabaceae	168.6	9	leaf	3.65	1.25	5	15.27	2.46	5
Kebbas et al. 2018	Kebbas S, Benseddik T, Makhlouf H, Fatiha AID.	Physiological and biochemical behaviour of Gleditsia triacanthos L. young seedlings under drought stress conditions	Notulae Botanicae Horti Agrobotanici Cluj-Napoca	2018	46: 585-592	deciduous	Gleditsia triacanthos	Fabaceae	168.6	13	leaf	3.75	1.25	5	17.65	2.2	5
Kebbas et al. 2018	Kebbas S, Benseddik T, Makhlouf H, Fatiha AID.	Physiological and biochemical behaviour of Gleditsia triacanthos L. young seedlings under drought stress conditions	Notulae Botanicae Horti Agrobotanici Cluj-Napoca	2018	46: 585-592	deciduous	Gleditsia triacanthos	Fabaceae	168.6	16	leaf	4.57	1.43	5	35.03	4.89	5
Kebbas et al. 2018	Kebbas S, Benseddik T, Makhlouf H, Fatiha AID.	Physiological and biochemical behaviour of Gleditsia triacanthos L. young seedlings under drought stress conditions	Notulae Botanicae Horti Agrobotanici Cluj-Napoca	2018	46: 585-592	deciduous	Gleditsia triacanthos	Fabaceae	168.6	19	leaf	6.49	1.03	5	55.97	1.83	5
Merz et al. 2017	Merz MA, Donahue RA, Poulson ME.	Physiological response of Garry oak (Quercus garryana) seedlings to drought	Northwest Science	2017	91: 140-159	deciduous	Quercus garryana	Fagaceae	4369.36	42	leaf	26.88	0.56	4	46.47	3.69	4
Yaish et al. 2015	Yaish MW.	Proline accumulation is a general response to abiotic stress in the date palm tree (Phoenix dactylifera L.)	Genetics and Molecular Research	2015	14: 9943-9950	deciduous	Phoenix dactylifera	Arecaceae	1076	14	leaf	3.51	0.37	6	4.64	0.22	6
Zhang et al. 2014	Zhang Z, Zhang J, Huang Y.	Effects of arbuscular mycorrhizal fungi on the drought tolerance of Cyclobalanopsis glauca seedlings under greenhouse conditions	New Forests	2014	45: 545-556	deciduous	Cyclobalanopsis glauca	Fagaceae	526.32	90	leaf	0.0181	0.003	10	0.026	0.003	10
Zarafshar et al. 2014	Zarafshar M, Akbarinia M, Askari H, Hosseini SM, Rahaie M, Struve D, Striker GG.	Morphological, physiological and biochemical responses to soil water deficit in seedlings of three populations of wild pear (Pyrus boisseriana).	Biotechnologie, Agronomie, Société et Environnement; Gembloux	2014	18: 353-366	deciduous	Pyrus boisseriana	Rosaceae		18	leaf	63.74	11.2	8	68.48	11.68	8
Filippou et al. 2014	Filippou P, Bouchagier P, Skotti E, Fotopoulos V.	Proline and reactive oxygen/nitrogen species metabolism is involved in the tolerant response of the invasive plant species Ailanthus altissima to drought and salinity.	Environmental and Experimental Botany	2014	97: 1-10	deciduous	Ailanthus altissima	Simaroubaceae	29.4	14	leaf	14.95	1.4	3	40.04	2.68	3
Wu et al. 2013	Wu M, Zhang WH, Ma C, Zhou JY.	Changes in morphological, physiological, and biochemical responses to different levels of drought stress in Chinese cork oak (Quercus variabilis Bl.) seedlings.	Russian Journal of Plant Physiology	2013	60: 681-692	deciduous	Quercus variabilis	Fagaceae	4364.23	30	leaf	39.43	1.4	6	64.04	4.95	6
Wu et al. 2013	Wu M, Zhang WH, Ma C, Zhou JY.	Changes in morphological, physiological, and biochemical responses to different levels of drought stress in Chinese cork oak (Quercus variabilis Bl.) seedlings.	Russian Journal of Plant Physiology	2013	60: 681-692	deciduous	Quercus variabilis	Fagaceae	4364.23	60	leaf	42.02	6.6	6	74.16	2.2	6
Wu et al. 2013	Wu M, Zhang WH, Ma C, Zhou JY.	Changes in morphological, physiological, and biochemical responses to different levels of drought stress in Chinese cork oak (Quercus variabilis Bl.) seedlings.	Russian Journal of Plant Physiology	2013	60: 681-692	deciduous	Quercus variabilis	Fagaceae	4364.23	90	leaf	45.84	4.4	6	61.79	1.47	6
Wu et al. 2013	Wu M, Zhang WH, Ma C, Zhou JY.	Changes in morphological, physiological, and biochemical responses to different levels of drought stress in Chinese cork oak (Quercus variabilis Bl.) seedlings.	Russian Journal of Plant Physiology	2013	60: 681-692	deciduous	Quercus variabilis	Fagaceae	4364.23	120	leaf	46.29	3.3	6	52.69	4.14	6
Zhang et al. 2013	Zhang L, Gao M, Zhang L, Li B, Han M, Alva AK, Ashraf M.	Role of exogenous glycinebetaine and humic acid in mitigating drought stress-induced adverse effects in Malus robusta seedlings.	Turkish Journal of Botany	2013	37: 920-929	deciduous	Malus robusta	Rosaceae	26.681	30	leaf	1.23	0.28	8	2.23	0.25	8
Cavatte et al. 2011	Cavatte PC, Oliveira ÁA, Morais LE, Martins SC, Sanglard LM, DaMatta FM.	Could shading reduce the negative impacts of drought on coffee? A morphophysiological analysis.	Physiologia Plantarum	2011	144: 111-122	deciduous	Coffea arabica	Rubiaceae	188.3	240	leaf	1.7	0.22	5	2.8	0.22	5
Li et al. 2011	Li MR, Li Y, Li HQ, Wu GJ.	Ectopic expression of FaDREB2 enhances osmotic tolerance in paper mulberry	Journal of Integrative Plant Biology	2011	53: 951-960	deciduous	Broussonetia papyrifera	Moraceae	2.1	11	leaf	0.35	0.08	3	6.1	0.2	3
Osório et al. 2011	Osório ML, Osório J, Vieira AC, Gonçalves S, Romano A.	Influence of enhanced temperature on photosynthesis, photooxidative damage, and antioxidant strategies in Ceratonia siliqua L. seedlings subjected to water deficit and rewatering.	Photosynthetica	2011	49: 3-12	deciduous	Ceratonia siliqua	Fabaceae	181	15	leaf	25.21	7.62	5	41.6	11.8	5
Arji and Arzani 2008	Arji I, Arzani K.	Effect of water stress on some biochemical changes in leaf of five olive (Olea europaea L.) cultivars. In: Özkaya MT, Lavee S, Ferguson L	. V International Symposium on Olive Growing	2008	791: 523-526	deciduous	Olea europaea	Oleaceae	250	90	leaf	5.95	1.08	4	11.23	1.49	4
Qu et al. 2019	Qu X, Wang H, Chen M, Liao J, Yuan J, Niu G.	Drought stress–induced physiological and metabolic changes in leaves of two oil tea cultivars.	Journal of the American Society for Horticultural Science	2019	144: 439-447	deciduous	Camellia oleifera	Theaceae	508	60	leaf	37.77	2.91	3	100.36	3.99	3
Wang et al. 2019	Wang D, Huang G, Duan H, Lei X, Liu W, Wu J, Fan H.	Effects of drought and nitrogen addition on growth and leaf physiology of Pinus massoniana seedlings.	Pakistan Journal of Botany	2019	51: 1575-1585	conifer	Pinus massoniana	Pinaceae	13.55	0	leaf	197.52	58.16	5	180.8	18	5
Wang et al. 2019	Wang D, Huang G, Duan H, Lei X, Liu W, Wu J, Fan H.	Effects of drought and nitrogen addition on growth and leaf physiology of Pinus massoniana seedlings.	Pakistan Journal of Botany	2019	51: 1575-1585	conifer	Pinus massoniana	Pinaceae	13.55	7	leaf	191.95	8.3	5	204.33	9.7	5
Wang et al. 2019	Wang D, Huang G, Duan H, Lei X, Liu W, Wu J, Fan H.	Effects of drought and nitrogen addition on growth and leaf physiology of Pinus massoniana seedlings.	Pakistan Journal of Botany	2019	51: 1575-1585	conifer	Pinus massoniana	Pinaceae	13.55	28	leaf	187.61	12.45	5	372.76	66.46	5
Yooyongwech et al. 2013	Yooyongwech S, Phaukinsang N, Cha-um S, Supaibulwatana K.	Arbuscular mycorrhiza improved growth performance in Macadamia tetraphylla L. grown under water deficit stress involves soluble sugar and proline accumulation.	Plant Growth Regulation	2013	69: 285-293	deciduous	Macadamia tetraphylla	Proteaceae		14	leaf	1.68	0.24	6	4.33	0.16	4
Zou et al. 2013	Zou YN, Wu QS, Huang YM, Ni QD, He XH.	Mycorrhizal-mediated lower proline accumulation in Poncirus trifoliata under water deficit derives from the integration of inhibition of proline synthesis with increase of proline degradation	PLoS One	2013	8: e80568	deciduous	Poncirus trifoliata	Rutaceae		80	leaf	0.59	0.1	3	1.53	0.13	3

## Sheet: database_2
References	Authors	Publication title	Journal title	Year	Volume & Pages	Plant life form	Tree species	Seed mass (mg)	Seed type	Drougth day	Part plant	Control [Mean value of proline concentration]	SD_control	N_control	Experiment [Mean value of proline concentration]	SD_experiment	N_experiment
Sigala et al. 2020	Sigala JA, Uscola M, Oliet JA, Jacobs DF	Drought tolerance and acclimation in Pinus ponderosa seedlings: the influence of nitrogen form	Tree Physiology	2020	40: 1165-1177	conifer	Pinus ponderosa	36.6	orthodox	60	needle	46.43	2.63	36	87.71	1.744	36
Robakowski et al. 2020	Robakowski P, Wyka TP, Kowalkowski W, Barzdajn W, Pers-Kamczyc E, Jankowski A, Politycka B.	Practical implications of different phenotypic and molecular responses of evergreen conifer and broadleaf deciduous forest tree species to regulated water deficit in a container nursery	Forests	2020	11: 1011	deciduous	Fagus sylvatica	234	intermediate	43	leaf	46.19	11.16	16	90.51	45.68	16
Robakowski et al. 2020	Robakowski P, Wyka TP, Kowalkowski W, Barzdajn W, Pers-Kamczyc E, Jankowski A, Politycka B.	Practical implications of different phenotypic and molecular responses of evergreen conifer and broadleaf deciduous forest tree species to regulated water deficit in a container nursery	Forests	2020	11: 1011	deciduous	Quercus petraea	2342.2	recalcitrant	43	leaf	47.73	19.08	16	74.83	5.44	16
Robakowski et al. 2020	Robakowski P, Wyka TP, Kowalkowski W, Barzdajn W, Pers-Kamczyc E, Jankowski A, Politycka B.	Practical implications of different phenotypic and molecular responses of evergreen conifer and broadleaf deciduous forest tree species to regulated water deficit in a container nursery	Forests	2020	11: 1011	conifer	Abies alba	60.2	orthodox	43	leaf	57.27	10.24	16	53.18	4.76	16
Robakowski et al. 2020	Robakowski P, Wyka TP, Kowalkowski W, Barzdajn W, Pers-Kamczyc E, Jankowski A, Politycka B.	Practical implications of different phenotypic and molecular responses of evergreen conifer and broadleaf deciduous forest tree species to regulated water deficit in a container nursery	Forests	2020	11: 1011	conifer	Pinus sylvestris	6	orthodox	43	leaf	48.75	12.96	16	47.89	22.52	16
Aalipour et al. 2020	Aalipour H, Nikbakht A, Etemadi, N, Rejali F, Soleimani M.	Biochemical response and interactions between arbuscular mycorrhizal fungi and plant growth promoting rhizobacteria during establishment and stimulating growth of Arizona cypress (Cupressus arizonica G.) under drought stress	Scientia Horticulturae	2020	261: 108923	conifer	Cupressus arizonica	7.88	orthodox	150	leaf	0.241	0.03	9	0.436	0.06	9
Zhang et al. 2020	Zhang S, Shao L, Sun Z, Huang Y, Liu N	An atmospheric pollutant (inorganic nitrogen) alters the response of evergreen broad-leaved tree species to extreme drought	Ecotoxicology and Environmental Safety	2020	187: 109750	deciduous	Schima superba	4.2	orthodox	0	leaf	99.99	3.33	6	86.48	3.3	6
Zhang et al. 2020	Zhang S, Shao L, Sun Z, Huang Y, Liu N	An atmospheric pollutant (inorganic nitrogen) alters the response of evergreen broad-leaved tree species to extreme drought	Ecotoxicology and Environmental Safety	2020	187: 109750	deciduous	Schima superba	4.2	orthodox	1	leaf	89.18	9.94	6	108.11	9.94	6
Zhang et al. 2020	Zhang S, Shao L, Sun Z, Huang Y, Liu N	An atmospheric pollutant (inorganic nitrogen) alters the response of evergreen broad-leaved tree species to extreme drought	Ecotoxicology and Environmental Safety	2020	187: 109750	deciduous	Schima superba	4.2	orthodox	2	leaf	95.94	6.61	6	144.59	3.3	6
Zhang et al. 2020	Zhang S, Shao L, Sun Z, Huang Y, Liu N	An atmospheric pollutant (inorganic nitrogen) alters the response of evergreen broad-leaved tree species to extreme drought	Ecotoxicology and Environmental Safety	2020	187: 109750	deciduous	Schima superba	4.2	orthodox	4	leaf	114.86	2.47	6	182.43	13.25	6
Zhang et al. 2020	Zhang S, Shao L, Sun Z, Huang Y, Liu N	An atmospheric pollutant (inorganic nitrogen) alters the response of evergreen broad-leaved tree species to extreme drought	Ecotoxicology and Environmental Safety	2020	187: 109750	deciduous	Schima superba	4.2	orthodox	6	leaf	132.43	6.61	6	198.64	3.3	6
Zhang et al. 2020	Zhang S, Shao L, Sun Z, Huang Y, Liu N	An atmospheric pollutant (inorganic nitrogen) alters the response of evergreen broad-leaved tree species to extreme drought	Ecotoxicology and Environmental Safety	2020	187: 109750	deciduous	Schima superba	4.2	orthodox	8	leaf	143.24	3.3	6	224.32	6.61	6
Zhang et al. 2020	Zhang S, Shao L, Sun Z, Huang Y, Liu N	An atmospheric pollutant (inorganic nitrogen) alters the response of evergreen broad-leaved tree species to extreme drought	Ecotoxicology and Environmental Safety	2020	187: 109750	deciduous	Schima superba	4.2	orthodox	10	leaf	105.4	3.3	6	175.67	9.8	6
Zhang et al. 2020	Zhang S, Shao L, Sun Z, Huang Y, Liu N	An atmospheric pollutant (inorganic nitrogen) alters the response of evergreen broad-leaved tree species to extreme drought	Ecotoxicology and Environmental Safety	2020	187: 109750	deciduous	Schima superba	4.2	orthodox	12	leaf	159.46	3.3	6	175.67	6.63	6
Zhang et al. 2020	Zhang S, Shao L, Sun Z, Huang Y, Liu N	An atmospheric pollutant (inorganic nitrogen) alters the response of evergreen broad-leaved tree species to extreme drought	Ecotoxicology and Environmental Safety	2020	187: 109750	deciduous	Castanopsis fissa	1155		0	leaf	56.25	6.56	6	72.32	6.54	6
Zhang et al. 2020	Zhang S, Shao L, Sun Z, Huang Y, Liu N	An atmospheric pollutant (inorganic nitrogen) alters the response of evergreen broad-leaved tree species to extreme drought	Ecotoxicology and Environmental Safety	2020	187: 109750	deciduous	Castanopsis fissa	1155		1	leaf	85.71	3.28	6	140.65	16.33	6
Zhang et al. 2020	Zhang S, Shao L, Sun Z, Huang Y, Liu N	An atmospheric pollutant (inorganic nitrogen) alters the response of evergreen broad-leaved tree species to extreme drought	Ecotoxicology and Environmental Safety	2020	187: 109750	deciduous	Castanopsis fissa	1155		2	leaf	124.55	3.15	6	136.6	16.41	6
Zhang et al. 2020	Zhang S, Shao L, Sun Z, Huang Y, Liu N	An atmospheric pollutant (inorganic nitrogen) alters the response of evergreen broad-leaved tree species to extreme drought	Ecotoxicology and Environmental Safety	2020	187: 109750	deciduous	Castanopsis fissa	1155		4	leaf	116.51	3.28	6	148.66	9.82	6
Zhang et al. 2020	Zhang S, Shao L, Sun Z, Huang Y, Liu N	An atmospheric pollutant (inorganic nitrogen) alters the response of evergreen broad-leaved tree species to extreme drought	Ecotoxicology and Environmental Safety	2020	187: 109750	deciduous	Castanopsis fissa	1155		6	leaf	116.51	3.28	6	195.53	16.41	6
Zhang et al. 2020	Zhang S, Shao L, Sun Z, Huang Y, Liu N	An atmospheric pollutant (inorganic nitrogen) alters the response of evergreen broad-leaved tree species to extreme drought	Ecotoxicology and Environmental Safety	2020	187: 109750	deciduous	Castanopsis fissa	1155		8	leaf	145.98	3.28	6	223.66	3.28	6
Zhang et al. 2020	Zhang S, Shao L, Sun Z, Huang Y, Liu N	An atmospheric pollutant (inorganic nitrogen) alters the response of evergreen broad-leaved tree species to extreme drought	Ecotoxicology and Environmental Safety	2020	187: 109750	deciduous	Castanopsis fissa	1155		10	leaf	112.5	6.54	6	194.19	6.56	6
Zhang et al. 2020	Zhang S, Shao L, Sun Z, Huang Y, Liu N	An atmospheric pollutant (inorganic nitrogen) alters the response of evergreen broad-leaved tree species to extreme drought	Ecotoxicology and Environmental Safety	2020	187: 109750	deciduous	Castanopsis fissa	1155		12	leaf	97.77	3.25	6	176.78	6.56	6
Zhang et al. 2020	Zhang S, Shao L, Sun Z, Huang Y, Liu N	An atmospheric pollutant (inorganic nitrogen) alters the response of evergreen broad-leaved tree species to extreme drought	Ecotoxicology and Environmental Safety	2020	187: 109750	deciduous	Michelia macclurei	46.5		0	leaf	60.81	9.9	6	75.67	6.6	6
Zhang et al. 2020	Zhang S, Shao L, Sun Z, Huang Y, Liu N	An atmospheric pollutant (inorganic nitrogen) alters the response of evergreen broad-leaved tree species to extreme drought	Ecotoxicology and Environmental Safety	2020	187: 109750	deciduous	Michelia macclurei	46.5		1	leaf	77.02	6.6	6	118.91	3.3	6
Zhang et al. 2020	Zhang S, Shao L, Sun Z, Huang Y, Liu N	An atmospheric pollutant (inorganic nitrogen) alters the response of evergreen broad-leaved tree species to extreme drought	Ecotoxicology and Environmental Safety	2020	187: 109750	deciduous	Michelia macclurei	46.5		2	leaf	131.08	6.6	6	151.35	3.3	6
Zhang et al. 2020	Zhang S, Shao L, Sun Z, Huang Y, Liu N	An atmospheric pollutant (inorganic nitrogen) alters the response of evergreen broad-leaved tree species to extreme drought	Ecotoxicology and Environmental Safety	2020	187: 109750	deciduous	Michelia macclurei	46.5		4	leaf	148.64	2.35	6	191.89	6.6	6
Zhang et al. 2020	Zhang S, Shao L, Sun Z, Huang Y, Liu N	An atmospheric pollutant (inorganic nitrogen) alters the response of evergreen broad-leaved tree species to extreme drought	Ecotoxicology and Environmental Safety	2020	187: 109750	deciduous	Michelia macclurei	46.5		6	leaf	171.62	13.22	6	222.97	2.44	6
Zhang et al. 2020	Zhang S, Shao L, Sun Z, Huang Y, Liu N	An atmospheric pollutant (inorganic nitrogen) alters the response of evergreen broad-leaved tree species to extreme drought	Ecotoxicology and Environmental Safety	2020	187: 109750	deciduous	Michelia macclurei	46.5		8	leaf	121.62	3.3	6	231.08	13.25	6
Zhang et al. 2020	Zhang S, Shao L, Sun Z, Huang Y, Liu N	An atmospheric pollutant (inorganic nitrogen) alters the response of evergreen broad-leaved tree species to extreme drought	Ecotoxicology and Environmental Safety	2020	187: 109750	deciduous	Michelia macclurei	46.5		10	leaf	105.4	3.3	6	216.21	6.6	6
Zhang et al. 2020	Zhang S, Shao L, Sun Z, Huang Y, Liu N	An atmospheric pollutant (inorganic nitrogen) alters the response of evergreen broad-leaved tree species to extreme drought	Ecotoxicology and Environmental Safety	2020	187: 109750	deciduous	Michelia macclurei	46.5		12	leaf	109.45	6.6	6	194.59	13.25	6
Santos et al. 2019	dos Santos JO, de Oliveira LEM, de Souza T, Lopes GM, Coelho VT, Gomes MP.	Physiological mechanisms responsible for tolerance to, and recuperation from, drought conditions in four different rubber clones	Industrial Crops and Products	2019	141: 111714	deciduous	Hevea brasiliensis	3809	recalcitrant	32	leaf	1.74	0.32	4	10.21	1.22	4
Tatari et al. 2019	Tatari M, Jafari A, Shirmardi M, Mohamadi M.	Using morphological and physiological traits to evaluate drought tolerance of pear populations (Pyrus spp.)	International Journal of Fruit Science	2019	20: 837-854	deciduous	Pyrus salicifolia	52.3181		120	leaf	11.03	1.15	10	80.97	1.29	10
Tatari et al. 2019	Tatari M, Jafari A, Shirmardi M, Mohamadi M.	Using morphological and physiological traits to evaluate drought tolerance of pear populations (Pyrus spp.)	International Journal of Fruit Science	2019	20: 837-854	deciduous	Pyrus communis cv. Spadona	32	orthodox	120	leaf	8.59	1.44	10	56.89	1.29	10
Tatari et al. 2019	Tatari M, Jafari A, Shirmardi M, Mohamadi M.	Using morphological and physiological traits to evaluate drought tolerance of pear populations (Pyrus spp.)	International Journal of Fruit Science	2019	20: 837-854	deciduous	Pyrus syriaca	84.43	orthodox	120	leaf	9.17	1.14	10	69.07	1.15	10
Galeano et al. 2019	Galeano E, Vasconcelos TS, Novais de Oliveira P, Carrer H.	Physiological and molecular responses to drought stress in teak (Tectona grandis Lf).	PloS one	2019	14: e0221571	deciduous	Tectona grandis	696.37		30	leaf	82.08	31.67	5	279.36	123.11	5
Lin et al. 2019	Lin J, Zhang R, Hu Y, Song Y, Hänninen H, Wu J.	Interactive effects of drought and shading on Torreya grandis seedlings: physiological and growth responses	Trees	2019	33: 951-961	conifer	Torreya grandis	9000		120	leaf	11.49	0.83	6	14.2	0.53	6
Plesa et al. 2018	Plesa IM, González-Orenga S, Al Hassan M, Sestras AF, Vicente O, Prohens J, Sestras RE, Boscaiu M.	Effects of drought and salinity on European Larch (Larix decidua Mill.) seedlings.	Forests	2018	9: 320	conifer	Larix decidua	5.88	orthodox	30	leaf	8.23	1.83	7	9.56	2.98	7
Tariq et al. 2018	Tariq A, Pan K, Olatunji OA, Graciano C, Li Z, Sun F, Zhang L, Wu X, Chen W, Song D, Huang D, Xue T, Zhang A.	Phosphorous fertilization alleviates drought effects on Alnus cremastogyne by regulating its antioxidant and osmotic potential	Scientific Reports	2018	8: 1-11	deciduous	Alnus cremastogyne	1.2		90	leaf	0.02	0.006	3	0.04	0.01	3
Jafarania et al. 2018	Jafarnia S, Akbarinia M, Hosseinpour B, Modarres Sanavi SAM, Salami SA.	Effect of drought stress on some growth, morphological, physiological, and biochemical parameters of two different populations of Quercus brantii.	Forest-Biogeosciences and Forestry	2018	11: 212	deciduous	Quercus brantii	1060		90	leaf	3.97	0.74	4	9.39	0.72	4
Kebbas et al. 2018	Kebbas S, Benseddik T, Makhlouf H, Fatiha AID.	Physiological and biochemical behaviour of Gleditsia triacanthos L. young seedlings under drought stress conditions	Notulae Botanicae Horti Agrobotanici Cluj-Napoca	2018	46: 585-592	deciduous	Gleditsia triacanthos	168.6	orthodox	1	leaf	2.84	1	5	2.56	1.21	5
Kebbas et al. 2018	Kebbas S, Benseddik T, Makhlouf H, Fatiha AID.	Physiological and biochemical behaviour of Gleditsia triacanthos L. young seedlings under drought stress conditions	Notulae Botanicae Horti Agrobotanici Cluj-Napoca	2018	46: 585-592	deciduous	Gleditsia triacanthos	168.6	orthodox	4	leaf	2.83	1.23	5	7.86	1.63	5
Kebbas et al. 2018	Kebbas S, Benseddik T, Makhlouf H, Fatiha AID.	Physiological and biochemical behaviour of Gleditsia triacanthos L. young seedlings under drought stress conditions	Notulae Botanicae Horti Agrobotanici Cluj-Napoca	2018	46: 585-592	deciduous	Gleditsia triacanthos	168.6	orthodox	9	leaf	3.65	1.25	5	15.27	2.46	5
Kebbas et al. 2018	Kebbas S, Benseddik T, Makhlouf H, Fatiha AID.	Physiological and biochemical behaviour of Gleditsia triacanthos L. young seedlings under drought stress conditions	Notulae Botanicae Horti Agrobotanici Cluj-Napoca	2018	46: 585-592	deciduous	Gleditsia triacanthos	168.6	orthodox	13	leaf	3.75	1.25	5	17.65	2.2	5
Kebbas et al. 2018	Kebbas S, Benseddik T, Makhlouf H, Fatiha AID.	Physiological and biochemical behaviour of Gleditsia triacanthos L. young seedlings under drought stress conditions	Notulae Botanicae Horti Agrobotanici Cluj-Napoca	2018	46: 585-592	deciduous	Gleditsia triacanthos	168.6	orthodox	16	leaf	4.57	1.43	5	35.03	4.89	5
Kebbas et al. 2018	Kebbas S, Benseddik T, Makhlouf H, Fatiha AID.	Physiological and biochemical behaviour of Gleditsia triacanthos L. young seedlings under drought stress conditions	Notulae Botanicae Horti Agrobotanici Cluj-Napoca	2018	46: 585-592	deciduous	Gleditsia triacanthos	168.6	orthodox	19	leaf	6.49	1.03	5	55.97	1.83	5
Merz et al. 2017	Merz MA, Donahue RA, Poulson ME.	Physiological response of Garry oak (Quercus garryana) seedlings to drought	Northwest Science	2017	91: 140-159	deciduous	Quercus garryana	4369.36	recalcitrant	42	leaf	26.88	0.56	4	46.47	3.69	4
Yaish et al. 2015	Yaish MW.	Proline accumulation is a general response to abiotic stress in the date palm tree (Phoenix dactylifera L.)	Genetics and Molecular Research	2015	14: 9943-9950	deciduous	Phoenix dactylifera	1076	orthodox	14	leaf	3.51	0.37	6	4.64	0.22	6
Zhang et al. 2014	Zhang Z, Zhang J, Huang Y.	Effects of arbuscular mycorrhizal fungi on the drought tolerance of Cyclobalanopsis glauca seedlings under greenhouse conditions	New Forests	2014	45: 545-556	deciduous	Cyclobalanopsis glauca	526.32	recalcitrant	90	leaf	0.0181	0.003	10	0.026	0.003	10
Filippou et al. 2014	Filippou P, Bouchagier P, Skotti E, Fotopoulos V.	Proline and reactive oxygen/nitrogen species metabolism is involved in the tolerant response of the invasive plant species Ailanthus altissima to drought and salinity.	Environmental and Experimental Botany	2014	97: 1-10	deciduous	Ailanthus altissima	29.4	orthodox	14	leaf	14.95	1.4	3	40.04	2.68	3
Wu et al. 2013	Wu M, Zhang WH, Ma C, Zhou JY.	Changes in morphological, physiological, and biochemical responses to different levels of drought stress in Chinese cork oak (Quercus variabilis Bl.) seedlings.	Russian Journal of Plant Physiology	2013	60: 681-692	deciduous	Quercus variabilis	4364.23	recalcitrant	30	leaf	39.43	1.4	6	64.04	4.95	6
Wu et al. 2013	Wu M, Zhang WH, Ma C, Zhou JY.	Changes in morphological, physiological, and biochemical responses to different levels of drought stress in Chinese cork oak (Quercus variabilis Bl.) seedlings.	Russian Journal of Plant Physiology	2013	60: 681-692	deciduous	Quercus variabilis	4364.23	recalcitrant	60	leaf	42.02	6.6	6	74.16	2.2	6
Wu et al. 2013	Wu M, Zhang WH, Ma C, Zhou JY.	Changes in morphological, physiological, and biochemical responses to different levels of drought stress in Chinese cork oak (Quercus variabilis Bl.) seedlings.	Russian Journal of Plant Physiology	2013	60: 681-692	deciduous	Quercus variabilis	4364.23	recalcitrant	90	leaf	45.84	4.4	6	61.79	1.47	6
Wu et al. 2013	Wu M, Zhang WH, Ma C, Zhou JY.	Changes in morphological, physiological, and biochemical responses to different levels of drought stress in Chinese cork oak (Quercus variabilis Bl.) seedlings.	Russian Journal of Plant Physiology	2013	60: 681-692	deciduous	Quercus variabilis	4364.23	recalcitrant	120	leaf	46.29	3.3	6	52.69	4.14	6
Zhang et al. 2013	Zhang L, Gao M, Zhang L, Li B, Han M, Alva AK, Ashraf M.	Role of exogenous glycinebetaine and humic acid in mitigating drought stress-induced adverse effects in Malus robusta seedlings.	Turkish Journal of Botany	2013	37: 920-929	deciduous	Malus robusta	26.681		30	leaf	1.23	0.28	8	2.23	0.25	8
Cavatte et al. 2011	Cavatte PC, Oliveira ÁA, Morais LE, Martins SC, Sanglard LM, DaMatta FM.	Could shading reduce the negative impacts of drought on coffee? A morphophysiological analysis.	Physiologia Plantarum	2011	144: 111-122	deciduous	Coffea arabica	188.3	intermediate	240	leaf	1.7	0.22	5	2.8	0.22	5
Li et al. 2011	Li MR, Li Y, Li HQ, Wu GJ.	Ectopic expression of FaDREB2 enhances osmotic tolerance in paper mulberry	Journal of Integrative Plant Biology	2011	53: 951-960	deciduous	Broussonetia papyrifera	2.1	recalcitrant	11	leaf	0.35	0.08	3	6.1	0.2	3
Osório et al. 2011	Osório ML, Osório J, Vieira AC, Gonçalves S, Romano A.	Influence of enhanced temperature on photosynthesis, photooxidative damage, and antioxidant strategies in Ceratonia siliqua L. seedlings subjected to water deficit and rewatering.	Photosynthetica	2011	49: 3-12	deciduous	Ceratonia siliqua	181	orthodox	15	leaf	25.21	7.62	5	41.6	11.8	5
Arji and Arzani 2008	Arji I, Arzani K.	Effect of water stress on some biochemical changes in leaf of five olive (Olea europaea L.) cultivars. In: Özkaya MT, Lavee S, Ferguson L	. V International Symposium on Olive Growing	2008	791: 523-526	deciduous	Olea europaea	250	orthodox	90	leaf	5.95	1.08	4	11.23	1.49	4
Qu et al. 2019	Qu X, Wang H, Chen M, Liao J, Yuan J, Niu G.	Drought stress–induced physiological and metabolic changes in leaves of two oil tea cultivars.	Journal of the American Society for Horticultural Science	2019	144: 439-447	deciduous	Camellia oleifera	508		60	leaf	37.77	2.91	3	100.36	3.99	3
Wang et al. 2019	Wang D, Huang G, Duan H, Lei X, Liu W, Wu J, Fan H.	Effects of drought and nitrogen addition on growth and leaf physiology of Pinus massoniana seedlings.	Pakistan Journal of Botany	2019	51: 1575-1585	conifer	Pinus massoniana	13.55	orthodox	0	leaf	197.52	58.16	5	180.8	18	5
Wang et al. 2019	Wang D, Huang G, Duan H, Lei X, Liu W, Wu J, Fan H.	Effects of drought and nitrogen addition on growth and leaf physiology of Pinus massoniana seedlings.	Pakistan Journal of Botany	2019	51: 1575-1585	conifer	Pinus massoniana	13.55	orthodox	7	leaf	191.95	8.3	5	204.33	9.7	5
Wang et al. 2019	Wang D, Huang G, Duan H, Lei X, Liu W, Wu J, Fan H.	Effects of drought and nitrogen addition on growth and leaf physiology of Pinus massoniana seedlings.	Pakistan Journal of Botany	2019	51: 1575-1585	conifer	Pinus massoniana	13.55	orthodox	28	leaf	187.61	12.45	5	372.76	66.46	5
Jamnicka et al. 2019	Jamnická G, Fleischer P, Konôpková A, Pšidová E , Kučerová J, Kurjak D, Živčák M, Ditmarová L.	Norway spruce (Picea abies L.) provenances use different physiological strategies to cope with water deficit	Forests	2019	10: 651	conifer	Picea abies	5.9	orthodox	8	leaf	1.76	0.06	5	4.89	0.02	5

## Sheet: database_3
References	Authors	Publication title	Journal title	Year	Volume & Pages	Plant life form	Tree species	Seed mass (mg)	Seed type	Drougth day	Part plant	Control [Mean value of proline concentration]	SD_control	N_control	Experiment [Mean value of proline concentration]	SD_experiment	N_experiment
Sigala et al. 2020	Sigala JA, Uscola M, Oliet JA, Jacobs DF	Drought tolerance and acclimation in Pinus ponderosa seedlings: the influence of nitrogen form	Tree Physiology	2020	40: 1165-1177	conifer	Pinus ponderosa	36.6	orthodox	56	needle	46.43	2.63	36	87.71	1.744	36
Robakowski et al. 2020	Robakowski P, Wyka TP, Kowalkowski W, Barzdajn W, Pers-Kamczyc E, Jankowski A, Politycka B.	Practical implications of different phenotypic and molecular responses of evergreen conifer and broadleaf deciduous forest tree species to regulated water deficit in a container nursery	Forests	2020	11: 1011	deciduous	Fagus sylvatica	234	intermediate	43	leaf	46.19	11.16	16	90.51	45.68	16
Robakowski et al. 2020	Robakowski P, Wyka TP, Kowalkowski W, Barzdajn W, Pers-Kamczyc E, Jankowski A, Politycka B.	Practical implications of different phenotypic and molecular responses of evergreen conifer and broadleaf deciduous forest tree species to regulated water deficit in a container nursery	Forests	2020	11: 1011	deciduous	Quercus petraea	2342.2	recalcitrant	43	leaf	47.73	19.08	16	74.83	5.44	16
Robakowski et al. 2020	Robakowski P, Wyka TP, Kowalkowski W, Barzdajn W, Pers-Kamczyc E, Jankowski A, Politycka B.	Practical implications of different phenotypic and molecular responses of evergreen conifer and broadleaf deciduous forest tree species to regulated water deficit in a container nursery	Forests	2020	11: 1011	conifer	Abies alba	60.2	orthodox	43	leaf	57.27	10.24	16	53.18	4.76	16
Robakowski et al. 2020	Robakowski P, Wyka TP, Kowalkowski W, Barzdajn W, Pers-Kamczyc E, Jankowski A, Politycka B.	Practical implications of different phenotypic and molecular responses of evergreen conifer and broadleaf deciduous forest tree species to regulated water deficit in a container nursery	Forests	2020	11: 1011	conifer	Pinus sylvestris	6	orthodox	43	leaf	48.75	12.96	16	47.89	22.52	16
Aalipour et al. 2020	Aalipour H, Nikbakht A, Etemadi, N, Rejali F, Soleimani M.	Biochemical response and interactions between arbuscular mycorrhizal fungi and plant growth promoting rhizobacteria during establishment and stimulating growth of Arizona cypress (Cupressus arizonica G.) under drought stress	Scientia Horticulturae	2020	261: 108923	conifer	Cupressus arizonica	7.88	orthodox	150	leaf	0.241	0.03	9	0.436	0.06	9
Zhang et al. 2020	Zhang S, Shao L, Sun Z, Huang Y, Liu N	An atmospheric pollutant (inorganic nitrogen) alters the response of evergreen broad-leaved tree species to extreme drought	Ecotoxicology and Environmental Safety	2020	187: 109750	deciduous	Schima superba	4.2	orthodox	0	leaf	99.99	3.33	6	86.48	3.3	6
Zhang et al. 2020	Zhang S, Shao L, Sun Z, Huang Y, Liu N	An atmospheric pollutant (inorganic nitrogen) alters the response of evergreen broad-leaved tree species to extreme drought	Ecotoxicology and Environmental Safety	2020	187: 109750	deciduous	Schima superba	4.2	orthodox	1	leaf	89.18	9.94	6	108.11	9.94	6
Zhang et al. 2020	Zhang S, Shao L, Sun Z, Huang Y, Liu N	An atmospheric pollutant (inorganic nitrogen) alters the response of evergreen broad-leaved tree species to extreme drought	Ecotoxicology and Environmental Safety	2020	187: 109750	deciduous	Schima superba	4.2	orthodox	2	leaf	95.94	6.61	6	144.59	3.3	6
Zhang et al. 2020	Zhang S, Shao L, Sun Z, Huang Y, Liu N	An atmospheric pollutant (inorganic nitrogen) alters the response of evergreen broad-leaved tree species to extreme drought	Ecotoxicology and Environmental Safety	2020	187: 109750	deciduous	Schima superba	4.2	orthodox	4	leaf	114.86	2.47	6	182.43	13.25	6
Zhang et al. 2020	Zhang S, Shao L, Sun Z, Huang Y, Liu N	An atmospheric pollutant (inorganic nitrogen) alters the response of evergreen broad-leaved tree species to extreme drought	Ecotoxicology and Environmental Safety	2020	187: 109750	deciduous	Schima superba	4.2	orthodox	6	leaf	132.43	6.61	6	198.64	3.3	6
Zhang et al. 2020	Zhang S, Shao L, Sun Z, Huang Y, Liu N	An atmospheric pollutant (inorganic nitrogen) alters the response of evergreen broad-leaved tree species to extreme drought	Ecotoxicology and Environmental Safety	2020	187: 109750	deciduous	Schima superba	4.2	orthodox	8	leaf	143.24	3.3	6	224.32	6.61	6
Zhang et al. 2020	Zhang S, Shao L, Sun Z, Huang Y, Liu N	An atmospheric pollutant (inorganic nitrogen) alters the response of evergreen broad-leaved tree species to extreme drought	Ecotoxicology and Environmental Safety	2020	187: 109750	deciduous	Schima superba	4.2	orthodox	10	leaf	105.4	3.3	6	175.67	9.8	6
Zhang et al. 2020	Zhang S, Shao L, Sun Z, Huang Y, Liu N	An atmospheric pollutant (inorganic nitrogen) alters the response of evergreen broad-leaved tree species to extreme drought	Ecotoxicology and Environmental Safety	2020	187: 109750	deciduous	Schima superba	4.2	orthodox	12	leaf	159.46	3.3	6	175.67	6.63	6
Santos et al. 2019	dos Santos JO, de Oliveira LEM, de Souza T, Lopes GM, Coelho VT, Gomes MP.	Physiological mechanisms responsible for tolerance to, and recuperation from, drought conditions in four different rubber clones	Industrial Crops and Products	2019	141: 111714	deciduous	Hevea brasiliensis	3809	recalcitrant	32	leaf	1.74	0.32	4	10.21	1.22	4
Tatari et al. 2019	Tatari M, Jafari A, Shirmardi M, Mohamadi M.	Using morphological and physiological traits to evaluate drought tolerance of pear populations (Pyrus spp.)	International Journal of Fruit Science	2019	20: 837-854	deciduous	Pyrus communis cv. Spadona	32	orthodox	120	leaf	8.59	1.44	10	56.89	1.29	10
Tatari et al. 2019	Tatari M, Jafari A, Shirmardi M, Mohamadi M.	Using morphological and physiological traits to evaluate drought tolerance of pear populations (Pyrus spp.)	International Journal of Fruit Science	2019	20: 837-854	deciduous	Pyrus syriaca	84.43	orthodox	120	leaf	9.17	1.14	10	69.07	1.15	10
Plesa et al. 2018	Plesa IM, González-Orenga S, Al Hassan M, Sestras AF, Vicente O, Prohens J, Sestras RE, Boscaiu M.	Effects of drought and salinity on European Larch (Larix decidua Mill.) seedlings.	Forests	2018	9: 320	conifer	Larix decidua	5.88	orthodox	30	leaf	8.23	1.83	7	9.56	2.98	7
Kebbas et al. 2018	Kebbas S, Benseddik T, Makhlouf H, Fatiha AID.	Physiological and biochemical behaviour of Gleditsia triacanthos L. young seedlings under drought stress conditions	Notulae Botanicae Horti Agrobotanici Cluj-Napoca	2018	46: 585-592	deciduous	Gleditsia triacanthos	168.6	orthodox	1	leaf	2.84	1	5	2.56	1.21	5
Kebbas et al. 2018	Kebbas S, Benseddik T, Makhlouf H, Fatiha AID.	Physiological and biochemical behaviour of Gleditsia triacanthos L. young seedlings under drought stress conditions	Notulae Botanicae Horti Agrobotanici Cluj-Napoca	2018	46: 585-592	deciduous	Gleditsia triacanthos	168.6	orthodox	4	leaf	2.83	1.23	5	7.86	1.63	5
Kebbas et al. 2018	Kebbas S, Benseddik T, Makhlouf H, Fatiha AID.	Physiological and biochemical behaviour of Gleditsia triacanthos L. young seedlings under drought stress conditions	Notulae Botanicae Horti Agrobotanici Cluj-Napoca	2018	46: 585-592	deciduous	Gleditsia triacanthos	168.6	orthodox	9	leaf	3.65	1.25	5	15.27	2.46	5
Kebbas et al. 2018	Kebbas S, Benseddik T, Makhlouf H, Fatiha AID.	Physiological and biochemical behaviour of Gleditsia triacanthos L. young seedlings under drought stress conditions	Notulae Botanicae Horti Agrobotanici Cluj-Napoca	2018	46: 585-592	deciduous	Gleditsia triacanthos	168.6	orthodox	13	leaf	3.75	1.25	5	17.65	2.2	5
Kebbas et al. 2018	Kebbas S, Benseddik T, Makhlouf H, Fatiha AID.	Physiological and biochemical behaviour of Gleditsia triacanthos L. young seedlings under drought stress conditions	Notulae Botanicae Horti Agrobotanici Cluj-Napoca	2018	46: 585-592	deciduous	Gleditsia triacanthos	168.6	orthodox	16	leaf	4.57	1.43	5	35.03	4.89	5
Kebbas et al. 2018	Kebbas S, Benseddik T, Makhlouf H, Fatiha AID.	Physiological and biochemical behaviour of Gleditsia triacanthos L. young seedlings under drought stress conditions	Notulae Botanicae Horti Agrobotanici Cluj-Napoca	2018	46: 585-592	deciduous	Gleditsia triacanthos	168.6	orthodox	19	leaf	6.49	1.03	5	55.97	1.83	5
Merz et al. 2017	Merz MA, Donahue RA, Poulson ME.	Physiological response of Garry oak (Quercus garryana) seedlings to drought	Northwest Science	2017	91: 140-159	deciduous	Quercus garryana	4369.36	recalcitrant	42	leaf	26.88	0.56	4	46.47	3.69	4
Yaish et al. 2015	Yaish MW.	Proline accumulation is a general response to abiotic stress in the date palm tree (Phoenix dactylifera L.)	Genetics and Molecular Research	2015	14: 9943-9950	deciduous	Phoenix dactylifera	1076	orthodox	14	leaf	3.51	0.37	6	4.64	0.22	6
Zhang et al. 2014	Zhang Z, Zhang J, Huang Y.	Effects of arbuscular mycorrhizal fungi on the drought tolerance of Cyclobalanopsis glauca seedlings under greenhouse conditions	New Forests	2014	45: 545-556	deciduous	Cyclobalanopsis glauca	526.32	recalcitrant	90	leaf	0.0181	0.003	10	0.026	0.003	10
Filippou et al. 2014	Filippou P, Bouchagier P, Skotti E, Fotopoulos V.	Proline and reactive oxygen/nitrogen species metabolism is involved in the tolerant response of the invasive plant species Ailanthus altissima to drought and salinity.	Environmental and Experimental Botany	2014	97: 1-10	deciduous	Ailanthus altissima	29.4	orthodox	14	leaf	14.95	1.4	3	40.04	2.68	3
Wu et al. 2013	Wu M, Zhang WH, Ma C, Zhou JY.	Changes in morphological, physiological, and biochemical responses to different levels of drought stress in Chinese cork oak (Quercus variabilis Bl.) seedlings.	Russian Journal of Plant Physiology	2013	60: 681-692	deciduous	Quercus variabilis	4364.23	recalcitrant	30	leaf	39.43	1.4	6	64.04	4.95	6
Wu et al. 2013	Wu M, Zhang WH, Ma C, Zhou JY.	Changes in morphological, physiological, and biochemical responses to different levels of drought stress in Chinese cork oak (Quercus variabilis Bl.) seedlings.	Russian Journal of Plant Physiology	2013	60: 681-692	deciduous	Quercus variabilis	4364.23	recalcitrant	60	leaf	42.02	6.6	6	74.16	2.2	6
Wu et al. 2013	Wu M, Zhang WH, Ma C, Zhou JY.	Changes in morphological, physiological, and biochemical responses to different levels of drought stress in Chinese cork oak (Quercus variabilis Bl.) seedlings.	Russian Journal of Plant Physiology	2013	60: 681-692	deciduous	Quercus variabilis	4364.23	recalcitrant	90	leaf	45.84	4.4	6	61.79	1.47	6
Wu et al. 2013	Wu M, Zhang WH, Ma C, Zhou JY.	Changes in morphological, physiological, and biochemical responses to different levels of drought stress in Chinese cork oak (Quercus variabilis Bl.) seedlings.	Russian Journal of Plant Physiology	2013	60: 681-692	deciduous	Quercus variabilis	4364.23	recalcitrant	120	leaf	46.29	3.3	6	52.69	4.14	6
Cavatte et al. 2011	Cavatte PC, Oliveira ÁA, Morais LE, Martins SC, Sanglard LM, DaMatta FM.	Could shading reduce the negative impacts of drought on coffee? A morphophysiological analysis.	Physiologia Plantarum	2011	144: 111-122	deciduous	Coffea arabica	188.3	intermediate	240	leaf	1.7	0.22	5	2.8	0.22	5
Li et al. 2011	Li MR, Li Y, Li HQ, Wu GJ.	Ectopic expression of FaDREB2 enhances osmotic tolerance in paper mulberry	Journal of Integrative Plant Biology	2011	53: 951-960	deciduous	Broussonetia papyrifera	2.1	recalcitrant	11	leaf	0.35	0.08	3	6.1	0.2	3
Osório et al. 2011	Osório ML, Osório J, Vieira AC, Gonçalves S, Romano A.	Influence of enhanced temperature on photosynthesis, photooxidative damage, and antioxidant strategies in Ceratonia siliqua L. seedlings subjected to water deficit and rewatering.	Photosynthetica	2011	49: 3-12	deciduous	Ceratonia siliqua	181	orthodox	15	leaf	25.21	7.62	5	41.6	11.8	5
Arji and Arzani 2008	Arji I, Arzani K.	Effect of water stress on some biochemical changes in leaf of five olive (Olea europaea L.) cultivars. In: Özkaya MT, Lavee S, Ferguson L	. V International Symposium on Olive Growing	2008	791: 523-526	deciduous	Olea europaea	250	orthodox	90	leaf	5.95	1.08	4	11.23	1.49	4
Wang et al. 2019	Wang D, Huang G, Duan H, Lei X, Liu W, Wu J, Fan H.	Effects of drought and nitrogen addition on growth and leaf physiology of Pinus massoniana seedlings.	Pakistan Journal of Botany	2019	51: 1575-1585	conifer	Pinus massoniana	13.55	orthodox	0	leaf	197.52	58.16	5	180.8	18	5
Wang et al. 2019	Wang D, Huang G, Duan H, Lei X, Liu W, Wu J, Fan H.	Effects of drought and nitrogen addition on growth and leaf physiology of Pinus massoniana seedlings.	Pakistan Journal of Botany	2019	51: 1575-1585	conifer	Pinus massoniana	13.55	orthodox	7	leaf	191.95	8.3	5	204.33	9.7	5
Wang et al. 2019	Wang D, Huang G, Duan H, Lei X, Liu W, Wu J, Fan H.	Effects of drought and nitrogen addition on growth and leaf physiology of Pinus massoniana seedlings.	Pakistan Journal of Botany	2019	51: 1575-1585	conifer	Pinus massoniana	13.55	orthodox	28	leaf	187.61	12.45	5	372.76	66.46	5
Jamnicka et al. 2019	Jamnická G, Fleischer P, Konôpková A, Pšidová E , Kučerová J, Kurjak D, Živčák M, Ditmarová L.	Norway spruce (Picea abies L.) provenances use different physiological strategies to cope with water deficit	Forests	2019	10: 651	conifer	Picea abies	5.9	orthodox	8	leaf	1.76	0.06	5	4.89	0.02	5
